# Supplementary material for: It Is Not Just a Matter of Motivation: The Role of Self-Control in Promoting Physical Activity in Older Adults—A Bayesian Mediation Model
Source: Healthcare (Basel). 2024 Aug 20;12(16):1663. doi: 10.3390/healthcare12161663 (PMC11353447; doi:10.3390/healthcare12161663)
Supplement: Supplementary file 1 [file healthcare-12-01663-s001.zip]

Archive with 1 entries (1 files):
- healthcare-3123151-supplementary.pdf
